# Supplementary material for: Modeling spinal locomotor circuits for movements in developing zebrafish
Source: eLife. 2021 Sep 2;10:e67453. doi: 10.7554/eLife.67453 (PMC8492062; doi:10.7554/eLife.67453)
Supplement: Figure 6—source data 1. [file elife-67453-fig6-data1.xlsx]

## Sheet: V1
	Episode duration						Statistically significant (alpha = 0.05; Bonferonni post-hoc correction)
		Epoch	1	2	3
		1		0.006	0.28
		2			0.006
		3
	Inter-episode interval
		Epoch	1	2	3
		1		0.00011	0.13
		2			0.074
		3
	Instantaneous tail beat frequency
		Epoch	1	2	3
		1		0.0165	0.78
		2			0.0047
		3

## Sheet: dI6
	Instantaneous tail beat frequency						Statistically significant (alpha = 0.05; Bonferonni post-hoc correction)
		Epoch	1	2	3
		1		0.0027	0.17
		2			0.22
		3
