# Supplementary material for: Modeling spinal locomotor circuits for movements in developing zebrafish
Source: eLife. 2021 Sep 2;10:e67453. doi: 10.7554/eLife.67453 (PMC8492062; doi:10.7554/eLife.67453)
Supplement: Figure 7—source data 1. [file elife-67453-fig7-data1.xlsx]

## Sheet: Swimming - E gly testing
						Significant difference after Bonferroni post-hoc adjustment
	Durations of swimming episodes
		Epoch	1	2	3
		1		0.00027	0.48
		2			0.0003
		3
	Inter-episode intervals
		Epoch	1	2	3
		1		9.5e-05	0.3
		2			1.6e-06
		3
	Average frequency
		Epoch	1	2	3
		1		0.0012	0.31
		2			0.0113
		3
